# Supplementary material for: Altered Plasma Acylcarnitines and Amino Acids Profile in Spinocerebellar Ataxia Type 7
Source: Biomolecules. 2020 Mar 3;10(3):390. doi: 10.3390/biom10030390 (PMC7175318; doi:10.3390/biom10030390)
Supplement: Supplementary file 1 [file biomolecules-10-00390-s001.zip]

Archive with 2 entries (2 files):
- Supplementary files/Figure 1 Suppl.tif
- Supplementary files/Supp Tables.docx
